# Supplementary material for: Marek’s Disease Virus (MDV) Meq Oncoprotein Plays Distinct Roles in Tumor Incidence, Distribution, and Size
Source: Viruses. 2025 Feb 14;17(2):259. doi: 10.3390/v17020259 (PMC11860637; doi:10.3390/v17020259)
Supplement: Supplementary file 1 [file viruses-17-00259-s001.zip]

Archive with 1 entries (1 files):
- viruses-3422716-supplementary.pdf
